# Supplementary material for: Metformin and Dichloroacetate Suppress Proliferation of Liver Cancer Cells by Inhibiting mTOR Complex 1
Source: Int J Mol Sci. 2021 Sep 17;22(18):10027. doi: 10.3390/ijms221810027 (PMC8467948; doi:10.3390/ijms221810027)
Supplement: Supplementary file 1 [file ijms-22-10027-s001.zip]

Archive with 1 entries (1 files):
- ijms-1331679-supplementary.pdf
